# Supplementary material for: The Role of IL-6 in Inner Ear Impairment: Evidence from 146 Recovered Patients with Omicron Infected in Tianjin, China
Source: J Clin Med. 2023 Jan 31;12(3):1114. doi: 10.3390/jcm12031114 (PMC9917594; doi:10.3390/jcm12031114)
Supplement: Supplementary file 1 [file jcm-12-01114-s001.zip]

Archive with 1 entries (1 files):
- jcm-2129112-supplementary.pdf
